# Supplementary material for: Bacterial community composition and function in different habitats in Antarctic Fildes region revealed by high-throughput sequencing
Source: Front Microbiol. 2025 Jun 16;16:1524681. doi: 10.3389/fmicb.2025.1524681 (PMC12206884; doi:10.3389/fmicb.2025.1524681)
Supplement: Supplementary Table S2 — Differing KEGG categories in terrestrial and marine ecosystems. [file Table_2.xls]

## Sheet: TableS2 Metabolic pathways in t
Metabolic pathway	Marine-Mean (%)	Marine-Sd (%)	Terrestrial-Mean (%)	Terrestrial-Sd (%)	P value	Corrected pvalue	Lower ci	Upper ci	Effectsize
Carbon metabolism	8.24	0.3032	7.355	0.1494	0.005766	0.01507	0.6452	1.148	0.8849
Biosynthesis of amino acids	6.265	0.07418	6.57	0.08696	0.005766	0.01507	-0.3939	-0.225	-0.3052
Purine metabolism	5.258	0.9367	4.197	0.05919	0.005766	0.01507	0.4045	1.853	1.062
Pyrimidine metabolism	4.872	1.07	3.18	0.08334	0.005766	0.01507	0.8992	2.521	1.692
Oxidative phosphorylation	4.228	0.771	3.048	0.2198	0.005766	0.01507	0.663	1.872	1.181
Carbon fixation pathways in prokaryotes	3.564	0.3804	2.641	0.1829	0.005766	0.01507	0.6146	1.25	0.9223
Glyoxylate and dicarboxylate metabolism	3.213	0.2269	2.526	0.1237	0.005766	0.01507	0.5053	0.8797	0.6864
Pyruvate metabolism	2.859	0.2639	2.62	0.08221	0.1044	0.1445	0.0489	0.4695	0.239
Citrate cycle (TCA cycle)	2.817	0.5395	2.015	0.05623	0.005766	0.01507	0.45	1.233	0.8026
Glycolysis / Gluconeogenesis	2.374	0.1648	2.38	0.1343	0.7453	0.7691	-0.1639	0.155	-0.005951
Propanoate metabolism	2.666	0.3113	1.984	0.07071	0.005766	0.01507	0.5034	0.9724	0.6823
Methane metabolism	2.066	0.3001	2.057	0.1213	0.4168	0.4755	-0.2546	0.2291	0.009302
Glycine serine and threonine metabolism	1.887	0.5466	2.18	0.0768	0.1044	0.1445	-0.6615	0.1479	-0.2926
Alanine aspartate and glutamate metabolism	2.043	0.1156	2.007	0.1152	0.516	0.5686	-0.08226	0.1563	0.03576
Valine leucine and isoleucine degradation	2.143	0.1659	1.821	0.09251	0.01485	0.03007	0.1708	0.4655	0.3213
2-Oxocarboxylic acid metabolism	1.941	0.166	1.648	0.06429	0.005766	0.01507	0.1692	0.4319	0.2924
Butanoate metabolism	1.792	0.2613	1.691	0.0413	0.1044	0.1445	-0.1278	0.2506	0.1017
Cysteine and methionine metabolism	1.607	0.1434	1.526	0.05556	0.516	0.5686	-0.02694	0.199	0.08104
Amino sugar and nucleotide sugar metabolism	1.223	0.1383	1.872	0.09265	0.005766	0.01507	-0.7792	-0.5381	-0.6487
Fatty acid metabolism	1.339	0.2211	1.706	0.05056	0.005766	0.01507	-0.5451	-0.192	-0.3676
Pentose phosphate pathway	1.284	0.4069	1.641	0.1836	0.07404	0.1164	-0.6991	-0.009482	-0.3569
Nitrogen metabolism	1.345	0.1863	1.032	0.09998	0.009366	0.02137	0.1572	0.4762	0.3135
Starch and sucrose metabolism	0.9444	0.2853	1.431	0.1343	0.005766	0.01507	-0.7545	-0.262	-0.4866
Tryptophan metabolism	1.28	0.1446	1.082	0.08256	0.03476	0.0612	0.05708	0.315	0.1973
Carbon fixation in photosynthetic organisms	1.06	0.1972	1.134	0.08023	0.4168	0.4755	-0.2408	0.0876	-0.07395
Photosynthesis	1.625	0.7374	0.5543	0.04582	0.005766	0.01507	0.5105	1.629	1.07
Fatty acid degradation	1.078	0.1409	1.069	0.05585	0.6261	0.6502	-0.1135	0.1218	0.008707
Valine leucine and isoleucine biosynthesis	1.1	0.037	0.92	0.06186	0.005766	0.01507	0.1297	0.2314	0.1798
Pantothenate and CoA biosynthesis	0.9898	0.05831	0.995	0.03428	1	1	-0.05238	0.04431	-0.004981
Peptidoglycan biosynthesis	0.6755	0.133	1.242	0.03027	0.005766	0.01507	-0.6753	-0.4518	-0.5669
Arginine and proline metabolism	0.7912	0.2239	1.121	0.07993	0.005766	0.01507	-0.5001	-0.1456	-0.3297
Arginine biosynthesis	0.873	0.07555	1.021	0.07252	0.03476	0.0612	-0.2271	-0.07082	-0.1485
Fatty acid biosynthesis	0.6828	0.1143	1.17	0.05127	0.005766	0.01507	-0.5867	-0.3952	-0.4874
Lysine degradation	0.9217	0.2175	0.8935	0.05605	0.871	0.893	-0.1558	0.2003	0.02831
Phenylalanine tyrosine and tryptophan biosynthesis	0.7629	0.1221	1.042	0.03585	0.005766	0.01507	-0.3889	-0.1912	-0.2796
Phenylalanine metabolism	0.8356	0.1221	0.9555	0.07129	0.07404	0.1164	-0.2385	-0.02125	-0.1199
Porphyrin and chlorophyll metabolism	0.5674	0.1718	1.098	0.1295	0.005766	0.01507	-0.6872	-0.3828	-0.5305
Histidine metabolism	0.7466	0.1572	0.9052	0.02254	0.1044	0.1445	-0.2789	-0.03303	-0.1586
One carbon pool by folate	0.7284	0.1861	0.86	0.02979	0.1044	0.1445	-0.2463	0.03863	-0.1316
Selenocompound metabolism	0.7335	0.09341	0.8297	0.0328	0.1044	0.1445	-0.1711	-0.01881	-0.0962
Nicotinate and nicotinamide metabolism	0.5862	0.137	0.9392	0.01889	0.005766	0.01507	-0.4778	-0.2617	-0.3531
Terpenoid backbone biosynthesis	0.666	0.1717	0.8296	0.0396	0.1939	0.2435	-0.3038	-0.03798	-0.1636
Fructose and mannose metabolism	0.6538	0.1761	0.8414	0.04198	0.07404	0.1164	-0.3226	-0.04175	-0.1875
Benzoate degradation	0.7575	0.1535	0.728	0.03974	0.6261	0.6502	-0.1074	0.148	0.02957
C5-Branched dibasic acid metabolism	0.9228	0.1621	0.5391	0.03399	0.005766	0.01507	0.2757	0.5283	0.3836
Sulfur metabolism	0.6965	0.1159	0.7428	0.04737	0.516	0.5686	-0.1496	0.04987	-0.04623
Glutathione metabolism	0.618	0.1119	0.8189	0.08836	0.009366	0.02137	-0.3159	-0.1029	-0.2009
beta-Alanine metabolism	0.6876	0.1288	0.7071	0.07063	1	1	-0.1373	0.08858	-0.01945
Lysine biosynthesis	0.5064	0.1443	0.8102	0.02994	0.005766	0.01507	-0.417	-0.1948	-0.3038
Galactose metabolism	0.4474	0.213	0.7509	0.06454	0.02299	0.04434	-0.4691	-0.1241	-0.3035
Glycerophospholipid metabolism	0.3868	0.1628	0.7887	0.0571	0.005766	0.01507	-0.5357	-0.2817	-0.4019
Folate biosynthesis	0.443	0.3531	0.7027	0.03857	0.1044	0.1445	-0.463	0.07305	-0.2598
Tyrosine metabolism	0.4346	0.1384	0.5889	0.02236	0.01485	0.03007	-0.2643	-0.04472	-0.1543
Drug metabolism - other enzymes	0.5365	0.1721	0.4447	0.02265	0.1939	0.2435	-0.0184	0.2535	0.0918
Biotin metabolism	0.343	0.1126	0.6147	0.02385	0.005766	0.01507	-0.358	-0.1734	-0.2717
Glycerolipid metabolism	0.3753	0.07764	0.5528	0.02975	0.005766	0.01507	-0.248	-0.1275	-0.1776
Thiamine metabolism	0.4175	0.2176	0.5006	0.0368	0.1044	0.1445	-0.2288	0.1046	-0.08308
Streptomycin biosynthesis	0.3431	0.1457	0.5691	0.01847	0.005766	0.01507	-0.3427	-0.1051	-0.226
Monobactam biosynthesis	0.3964	0.04918	0.4036	0.01784	0.516	0.5686	-0.05331	0.02402	-0.007137
Ubiquinone and other terpenoid-quinone biosynthesis	0.2692	0.07643	0.5122	0.03002	0.005766	0.01507	-0.3068	-0.1798	-0.243
Chloroalkane and chloroalkene degradation	0.4067	0.1664	0.3303	0.04442	0.6261	0.6502	-0.04442	0.2259	0.07638
Pentose and glucuronate interconversions	0.3256	0.1135	0.4046	0.02474	0.1044	0.1445	-0.1674	0.01187	-0.07901
Taurine and hypotaurine metabolism	0.2915	0.09408	0.426	0.02765	0.005766	0.01507	-0.2104	-0.06216	-0.1344
Inositol phosphate metabolism	0.2945	0.09925	0.4141	0.05632	0.03476	0.0612	-0.212	-0.03043	-0.1196
Synthesis and degradation of ketone bodies	0.3783	0.08019	0.3168	0.03493	0.1939	0.2435	-0.001551	0.133	0.0615
Biosynthesis of unsaturated fatty acids	0.2298	0.07083	0.3955	0.01293	0.005766	0.01507	-0.2301	-0.1209	-0.1657
Vitamin B6 metabolism	0.3084	0.1649	0.3028	0.0194	0.2556	0.3137	-0.1033	0.1552	0.005629
Degradation of aromatic compounds	0.2333	0.1048	0.3621	0.02624	0.005766	0.01507	-0.217	-0.05064	-0.1288
Cyanoamino acid metabolism	0.2421	0.0531	0.3462	0.0305	0.009366	0.02137	-0.1548	-0.05693	-0.104
Nitrotoluene degradation	0.2355	0.1305	0.3448	0.1048	0.1439	0.191	-0.2351	0.03389	-0.1093
Aminobenzoate degradation	0.2181	0.1289	0.3498	0.04776	0.07404	0.1164	-0.2334	-0.02917	-0.1317
Phenylpropanoid biosynthesis	0.378	0.1652	0.1747	0.04029	0.009366	0.02137	0.08413	0.3497	0.2034
Lipopolysaccharide biosynthesis	0.1798	0.06387	0.3549	0.06484	0.005766	0.01507	-0.245	-0.1123	-0.1751
Ascorbate and aldarate metabolism	0.2344	0.06632	0.2717	0.02831	0.4168	0.4755	-0.09364	0.01562	-0.03732
Limonene and pinene degradation	0.2452	0.08234	0.2512	0.00887	0.6261	0.6502	-0.06993	0.057	-0.006024
Geraniol degradation	0.1994	0.0967	0.2495	0.01783	0.6261	0.6502	-0.1296	0.02875	-0.05015
Styrene degradation	0.1499	0.07211	0.2763	0.03032	0.01485	0.03007	-0.18	-0.05943	-0.1264
Riboflavin metabolism	0.1554	0.1511	0.249	0.02999	0.1044	0.1445	-0.1869	0.04469	-0.0936
Polyketide sugar unit biosynthesis	0.1126	0.06178	0.2719	0.01009	0.005766	0.01507	-0.2063	-0.1113	-0.1592
D-Glutamine and D-glutamate metabolism	0.1217	0.05579	0.251	0.01921	0.005766	0.01507	-0.1719	-0.0855	-0.1293
Sphingolipid metabolism	0.259	0.1316	0.1012	0.02091	0.005766	0.01507	0.06463	0.2632	0.1578
Drug metabolism - cytochrome P450	0.1525	0.1006	0.1918	0.01887	0.1939	0.2435	-0.1095	0.04055	-0.03931
Biosynthesis of ansamycins	0.1345	0.04934	0.1827	0.0231	0.1044	0.1445	-0.09032	-0.005887	-0.04824
Metabolism of xenobiotics by cytochrome P450	0.1396	0.103	0.1571	0.01713	0.3299	0.3929	-0.08928	0.07366	-0.01746
Caprolactam degradation	0.1325	0.05653	0.163	0.01869	0.4168	0.4755	-0.08058	0.01364	-0.03049
Novobiocin biosynthesis	0.1133	0.0596	0.1775	0.0189	0.07404	0.1164	-0.109	-0.01454	-0.06421
Tropane piperidine and pyridine alkaloid biosynthesis	0.1083	0.05993	0.1564	0.0189	0.1439	0.191	-0.09542	-0.0006332	-0.04808
Chlorocyclohexane and chlorobenzene degradation	0.08345	0.07971	0.1775	0.02809	0.03476	0.0612	-0.1535	-0.02083	-0.09404
D-Alanine metabolism	0.0905	0.0738	0.1698	0.007506	0.1044	0.1445	-0.1359	-0.01878	-0.0793
Insect hormone biosynthesis	0.1212	0.01364	0.1298	0.01843	0.2556	0.3137	-0.02472	0.007885	-0.008646
Steroid hormone biosynthesis	0.2127	0.1341	0.03131	0.004806	0.005766	0.01507	0.07485	0.2867	0.1814
Acarbose and validamycin biosynthesis	0.07269	0.03581	0.1537	0.01183	0.005766	0.01507	-0.1089	-0.04932	-0.081
Phenazine biosynthesis	0.09516	0.03162	0.1265	0.009683	0.1044	0.1445	-0.05562	-0.002109	-0.0313
Other glycan degradation	0.07186	0.03633	0.1299	0.05164	0.03476	0.0612	-0.111	-0.01696	-0.05806
Naphthalene degradation	0.09413	0.05013	0.1044	0.0125	0.3299	0.3929	-0.04953	0.03283	-0.01028
Glucosinolate biosynthesis	0.1174	0.02994	0.07713	0.009846	0.009366	0.02137	0.01775	0.06682	0.04025
Isoquinoline alkaloid biosynthesis	0.07774	0.05727	0.1048	0.01419	0.1939	0.2435	-0.06652	0.0258	-0.02706
Retinol metabolism	0.09004	0.05006	0.08881	0.00988	0.6261	0.6502	-0.03344	0.04402	0.001219
Lipoic acid metabolism	0.05924	0.02135	0.1186	0.01064	0.005766	0.01507	-0.07846	-0.04337	-0.05937
Carbapenem biosynthesis	0.1022	0.03017	0.07486	0.0159	0.1044	0.1445	0.004434	0.05348	0.02729
Carotenoid biosynthesis	0.09023	0.09964	0.08607	0.03521	0.4168	0.4755	-0.06658	0.09942	0.004164
Biosynthesis of vancomycin group antibiotics	0.05186	0.0259	0.1072	0.01226	0.009366	0.02137	-0.07459	-0.03126	-0.05534
alpha-Linolenic acid metabolism	0.08602	0.02339	0.07164	0.009591	0.4168	0.4755	-0.00448	0.03511	0.01437
Penicillin and cephalosporin biosynthesis	0.03817	0.03699	0.1129	0.01534	0.009366	0.02137	-0.09993	-0.04054	-0.0747
Ethylbenzene degradation	0.08178	0.01943	0.06175	0.003867	0.02299	0.04434	0.005566	0.0368	0.02003
Fluorobenzoate degradation	0.02999	0.03255	0.09671	0.01285	0.005766	0.01507	-0.0931	-0.0398	-0.06673
Toluene degradation	0.03176	0.03401	0.09303	0.008937	0.005766	0.01507	-0.08817	-0.03097	-0.06128
Glycosaminoglycan degradation	0.02737	0.01471	0.0919	0.01689	0.005766	0.01507	-0.08013	-0.04862	-0.06452
Neomycin kanamycin and gentamicin biosynthesis	0.02525	0.03091	0.09137	0.007374	0.005766	0.01507	-0.08865	-0.03831	-0.06611
Steroid degradation	0.05134	0.01153	0.05412	0.01138	0.6261	0.6502	-0.01562	0.008798	-0.002775
Glycosphingolipid biosynthesis - globo and isoglobo series	0.03812	0.0154	0.05607	0.0212	0.1939	0.2435	-0.03836	-0.0006669	-0.01795
N-Glycan biosynthesis	0.01353	0.01045	0.06258	0.008755	0.005766	0.01507	-0.05973	-0.03913	-0.04904
Phosphonate and phosphinate metabolism	0.02236	0.01478	0.05296	0.009624	0.01485	0.03007	-0.04211	-0.01685	-0.03059
Xylene degradation	0.02066	0.02427	0.04836	0.005774	0.07404	0.1164	-0.04551	-0.007356	-0.0277
Ether lipid metabolism	0.01489	0.01386	0.05404	0.01053	0.005766	0.01507	-0.0507	-0.02587	-0.03915
Zeatin biosynthesis	0.01534	0.006747	0.05174	0.003782	0.005766	0.01507	-0.0419	-0.03009	-0.03641
Atrazine degradation	0.01542	0.002112	0.04799	0.02	0.03476	0.0612	-0.04571	-0.01797	-0.03258
Arachidonic acid metabolism	0.02694	0.01761	0.0227	0.01106	0.6261	0.6502	-0.009978	0.02183	0.004239
Polycyclic aromatic hydrocarbon degradation	0.01159	0.01441	0.03034	0.006955	0.03476	0.0612	-0.03097	-0.005632	-0.01875
Biosynthesis of siderophore group nonribosomal peptides	0.01076	0.01029	0.02858	0.006285	0.005681	0.01507	-0.02673	-0.009205	-0.01782
Linoleic acid metabolism	0.01492	0.00803	0.02384	0.01365	0.3299	0.3929	-0.02008	0.001941	-0.008912
Primary bile acid biosynthesis	0.01677	0.009883	0.01918	0.006871	1	1	-0.01162	0.006419	-0.002413
D-Arginine and D-ornithine metabolism	0.01768	0.02308	0.01755	0.003297	0.6255	0.6502	-0.01749	0.01912	0.0001267
Dioxin degradation	0.006657	0.009142	0.02187	0.002155	0.005431	0.01507	-0.02222	-0.007641	-0.01521
Various types of N-glycan biosynthesis	0.006177	0.004791	0.02201	0.01137	0.005766	0.01507	-0.02485	-0.008672	-0.01583
Betalain biosynthesis	0.002406	0.002192	0.02524	0.002343	0.005766	0.01507	-0.02531	-0.02055	-0.02283
Glycosphingolipid biosynthesis - ganglio series	0.006043	0.004928	0.0196	0.01244	0.005766	0.01507	-0.02491	-0.006031	-0.01356
Nonribosomal peptide structures	0.007088	0.007364	0.01481	0.005584	0.07404	0.1164	-0.01402	-0.0001276	-0.007725
Sesquiterpenoid and triterpenoid biosynthesis	0.004071	0.00189	0.01754	0.006359	0.005766	0.01507	-0.0183	-0.009411	-0.01347
Caffeine metabolism	0.004262	0.004432	0.01702	0.005621	0.009243	0.02137	-0.01814	-0.00751	-0.01276
Secondary bile acid biosynthesis	0.01248	0.02226	0.00832	0.003896	0.2548	0.3137	-0.008741	0.02469	0.004155
Biosynthesis of enediyne antibiotics	0.001885	0.001908	0.01645	0.004096	0.005681	0.01507	-0.01766	-0.0112	-0.01457
Isoflavonoid biosynthesis	0.00345	0.002678	0.01023	0.003119	0.01485	0.03007	-0.009648	-0.003992	-0.006782
Furfural degradation	0.001973	0.002045	0.01006	0.004379	0.01468	0.03007	-0.01118	-0.004416	-0.008085
Biosynthesis of type II polyketide products	0.00409	0.005935	0.007807	0.001682	0.1432	0.191	-0.007626	0.00123	-0.003718
Steroid biosynthesis	0.003575	0.004551	0.007964	0.005023	0.07353	0.1164	-0.009413	0.001154	-0.004392
Staurosporine biosynthesis	0.00145	0.002378	0.008306	0.002249	0.008877	0.02137	-0.009057	-0.004217	-0.006857
Flavone and flavonol biosynthesis	0.002585	0.002684	0.007146	0.004147	0.07353	0.1164	-0.007999	-0.0008503	-0.004561
Bisphenol degradation	0.003132	0.003691	0.005904	0.002218	0.1931	0.2435	-0.005695	0.0008085	-0.002771
Indole alkaloid biosynthesis	0.0004245	0.0005869	0.006585	0.002093	0.005431	0.01507	-0.007623	-0.004599	-0.006161
Fatty acid elongation	0.0003036	0.0004307	0.00468	0.001322	0.005431	0.01507	-0.005272	-0.003316	-0.004376
Flavonoid biosynthesis	0.0001975	0.0003121	0.004328	0.001192	0.005431	0.01507	-0.004975	-0.003301	-0.004131
Stilbenoid diarylheptanoid and gingerol biosynthesis	0.0001975	0.0003121	0.004307	0.001199	0.005431	0.01507	-0.004963	-0.003255	-0.004109
Tetracycline biosynthesis	0	0	0.004455	0.002245	0.0042	0.01507	-0.006216	-0.00308	-0.004455
Type I polyketide structures	6.72e-05	9.28e-05	0.002976	0.0003936	0.005431	0.01507	-0.003207	-0.002636	-0.002909
Photosynthesis - antenna proteins	0.0001867	0.0004175	0.001774	0.001651	0.02064	0.04079	-0.002887	-0.0005329	-0.001588
Biosynthesis of type II polyketide backbone	0	0	0.001066	0.001226	0.0042	0.01507	-0.002018	-0.0004562	-0.001066
Other types of O-glycan biosynthesis	0	0	0.0006025	0.0005318	0.0042	0.01507	-0.0009893	-0.0002823	-0.0006026
Glycosylphosphatidylinositol (GPI)-anchor biosynthesis	5.43e-05	0.0001214	0.0005201	0.0003869	0.02064	0.04079	-0.0007409	-0.0001947	-0.0004659
Glycosaminoglycan biosynthesis - heparan sulfate / heparin	0	0	0.0002057	0.0001617	0.0042	0.01507	-0.0003204	-9.37e-05	-0.0002058
Cutin suberine and wax biosynthesis	0	0	0.0001889	0.0001199	0.01195	0.02616	-0.0002699	-0.0001096	-0.0001889
Biosynthesis of 12- 14- and 16-membered macrolides	0	0	0.0001674	8.17e-05	0.0042	0.01507	-0.0002272	-0.0001125	-0.0001674
Diterpenoid biosynthesis	0	0	0.0001557	0.000312	0.1357	0.1847	-0.0003978	-9.4e-06	-0.0001557
Glycosaminoglycan biosynthesis - chondroitin sulfate / dermatan sulfate	0	0	0.0001428	9.67e-05	0.01195	0.02616	-0.0002103	-7.32e-05	-0.0001428
Mannose type O-glycan biosynthesis	0	0	0.000129	0.000211	0.01195	0.02616	-0.000291	-2.95e-05	-0.000129
Brassinosteroid biosynthesis	5.75e-05	0.0001286	6.31e-05	0.000167	1	1	-0.0001319	0.000115	-5.63e-06
Clavulanic acid biosynthesis	0	0	9.35e-05	0.0001602	0.1357	0.1847	-0.0002131	-3.25e-06	-9.35e-05
Aflatoxin biosynthesis	0	0	7.94e-05	0.0001032	0.02977	0.05674	-0.0001519	-2.15e-05	-7.94e-05
Monoterpenoid biosynthesis	0	0	5.3e-05	6.21e-05	0.06639	0.1144	-0.0001002	-1.47e-05	-5.3e-05
Puromycin biosynthesis	0	0	4.74e-05	7.53e-05	0.06639	0.1144	-0.0001025	-5.61e-06	-4.74e-05
Glycosphingolipid biosynthesis - lacto and neolacto series	0	0	2.66e-05	7.05e-05	0.499	0.5653	-7.99e-05	0	-2.66e-05
Benzoxazinoid biosynthesis	0	0	6.94e-06	1.19e-05	0.2612	0.3182	-1.72e-05	0	-6.94e-06
